# Supplementary material for: A case report of Pallister-Killian syndrome with an unusual mosaic supernumerary marker chromosome 12 with interstitial 12p13.1-p12.1 duplication
Source: Front Genet. 2024 Mar 11;15:1331066. doi: 10.3389/fgene.2024.1331066 (PMC10961358; doi:10.3389/fgene.2024.1331066)
Supplement: Supplementary file 1 [file DataSheet1.zip]

Archive with 10 entries (9 files):
- Data Sheet 1/
- Data Sheet 1/Data Sheet 1.docx
- Data Sheet 1/Figure S1.tif
- Data Sheet 1/Figure S2A.jpg
- Data Sheet 1/Figure S2B.jpg
- Data Sheet 1/Figure S3A.jpg
- Data Sheet 1/Figure S3B.jpg
- Data Sheet 1/Figure S4.jpg
- Data Sheet 1/Table S1.docx
- Data Sheet 1/Table S2.docx
